# Supplementary material for: MALDI-MS Analysis of Peptide Libraries Expands the Scope of Substrates for Farnesyltransferase
Source: Int J Mol Sci. 2021 Nov 7;22(21):12042. doi: 10.3390/ijms222112042 (PMC8584866; doi:10.3390/ijms222112042)
Supplement: Supplementary file 1 [file ijms-22-12042-s001.zip]

Archive with 1 entries (1 files):
- ijms-1425708-supplementary.pdf
